# Supplementary material for: Sida Golden Mosaic Virus, an Emerging Pathogen of Snap Bean (Phaseolus vulgaris L.) in the Southeastern United States
Source: Viruses. 2023 Jan 26;15(2):357. doi: 10.3390/v15020357 (PMC9959804; doi:10.3390/v15020357)
Supplement: Supplementary file 1 [file viruses-15-00357-s001.zip]

Archive with 1 entries (1 files):
- viruses-2158889-supplementary.pdf
